# Supplementary material for: A Multifunctional Aggregation-Induced Emission Luminogen with pH-Response Detachable Connector for Lipid Droplet-Specific Imaging and Tracing
Source: Molecules. 2023 Oct 11;28(20):7029. doi: 10.3390/molecules28207029 (PMC10608981; doi:10.3390/molecules28207029)
Supplement: Supplementary file 1 [file molecules-28-07029-s001.zip]

Archive with 1 entries (1 files):
- molecules-2613766-supplementary.pdf
